# Supplementary material for: Phylogenetic Analysis of Pyruvate-Ferredoxin Oxidoreductase, a Redox Enzyme Involved in the Pharmacological Activation of Nitro-Based Prodrugs in Bacteria and Protozoa
Source: Biology (Basel). 2024 Mar 9;13(3):178. doi: 10.3390/biology13030178 (PMC10968658; doi:10.3390/biology13030178)
Supplement: Supplementary file 1 [file biology-13-00178-s001.zip]

Archive with 1 entries (1 files):
- biology-2765984-supplementary.pdf
